# Supplementary material for: Resolvin-D2 targets myogenic cells and improves muscle regeneration in Duchenne muscular dystrophy
Source: Nat Commun. 2021 Oct 29;12:6264. doi: 10.1038/s41467-021-26516-0 (PMC8556273; doi:10.1038/s41467-021-26516-0)
Supplement: Supplementary file 4 — Source Data [file 41467_2021_26516_MOESM4_ESM.xlsx]

## Sheet: Figure 1
	Percentage of macrophages (F4/80+ cells) co-expressing the anti-inflammatory macrophages markers CD206, Arg1, or CD163 following 48 h treatment with Resolvin-D2 (RvD2; 200nM) or control
		%F4/80+ CD163+		%F4/80+ CD206+		%F4/80+ Arg1+
	#Mouse	Ctrl	RvD2	Ctrl	RvD2	Ctrl	RvD2
	500	23.1023	54.3417	19.7647	69.5238	34.1176	40.2381
	501	4.41558	29.8805	40.1961	55.9184	23.0392	53.8775
	502	15.2047	35.2403	34.3042	49.4318	30.0971	52.8409
	Quantification of the proportion of F4/80+ iNOS+ macrophages by FACS (%) after 48 h of treatment with Resolvin-D2 (RvD2; 200nM) or control
		iNOS
	#Mouse	Ctrl	RvD2
	500	70	27
	501	61	41
	502	71	45
	Relative gene expression on M1-polarized macrophages treated with or without RvD2 for 48 h
		M2 macrophage markers								M1 macrophage markers
	#Mouse	Anxa1		Cd163		Pparg		Chil3		Ptgs2		Gpr18		Ptges		Cd80
		Ctrl	RvD2	Ctrl	RvD2	Ctrl	RvD2	Ctrl	RvD2	Ctrl	RvD2	Ctrl	RvD2	Ctrl	RvD2	Ctrl	RvD2
	500	1	2.4005	1	2.56817	1	3.46415	1	3.55226	1	0.459208	1.03487	0.263133	0.939339	0.529355	1.01882	0.491478
	501	1.4914	2.62079	1.19426	3.31728	0.5	1.32716	0.751126	4.2599	0.824226	0.654188	1.13413	0.555453	0.775606	0.526104	0.981529	0.563456
	502	0.80107	2.76064	1	2.25012	1.04931	2.17347	0.599834	5.886	0.830886	0.25545	0.86682	0.696282	1.37258	0.346433	1.44894	0.32053
	Fusion index of myotubes derived from mdx myoblasts differentiated with macrophage medium pretreated or not with Resolvin-D2 (RvD2, 200 nM; 48 h)
		Fusion index
	#Mouse	Ctrl	RvD2
	500	34	54
	501	17	39
	502	22	48
	Quantification of Ki67+ on primary myoblasts cultured with macrophage medium pretreated or not with RvD2
		% Ki67+ cells
	#Mouse	Ctrl	RvD2
	500	5.49379	18.412
	501	18.8379	15.3521
	502	8.88889	12.312

## Sheet: Figure 2
	Cells confluency (%) of mdx myoblasts cultured in proliferation media supplemented with Resolvin-D2 (RvD2, 200nM), prednisone (Pred, 10uM) or vehicle (n=3 biologically independent samples)
		Ctrl		Pred		RvD2
	Time (min)	Confluency	SEM	Confluency	SEM	Confluency	SEM
	0	0.347613	0.0302298	0.738885	0.0715453	0.415459	0.0328353
	18	3.82532	0.292862	3.39113	0.322064	4.49117	0.232259
	36	23.2935	1.57972	8.39314	0.931869	26.1909	1.27992
	54	42.2228	1.65474	17.7305	1.75889	47.5468	1.85758
	72	63.8199	1.56208	29.0783	2.43418	60.7018	1.95276
	Proportion of Pax7- and Myog-expressing cells in mdx myoblasts cultured for 16h in low serum medium supplemented with Resolvin-D2 (RvD2, 200nM), prednisone (Pred, 10uM) or vehicle (n=3 biologically independent samples)
		Pax7			Myog
	#Mouse	Ctrl	Pred	RvD2	Ctrl	Pred	RvD2
	307	58.2249	66.6667	30.9677	41.7751	33.3333	69.0323
	308	45.6589	64.8069	25.0277	54.9612	35.1931	74.9723
	309	56.9817	45.4839	14.9733	41.7489	54.5161	85.0267
	Quantification of myogenic cells in single myofibers isolated from the EDL muscle of mdx mice and cultured for 72 h with RvD2, prednisone or vehicle (n=30 fibers/biological samples)
		Pax7 per fiber			Myog per fiber			%Pax7			%Myog
	#Mouse	Ctrl	Pred	RvD2	Ctrl	Pred	RvD2	Ctrl	Pred	RvD2	Ctrl	Pred	RvD2
	316	40.1333	29.9375	46	16.6667	5.625	25.6	70.6573	84.1828	64.2458	29.3427	15.8172	35.7542
	317	54.2	25.3333	61.6	21.0667	10.1667	32.2	72.0106	71.3615	65.6716	27.9894	28.6385	34.3284
	318	49.9333	33.5	62.9333	18.5333	9	39.9333	72.9309	78.8235	61.1795	27.0691	21.1765	38.8205
	Fusion index (%) and myosin heavy chain content (Arb. unit) in myotubes derrived from dystrophin-deficient myoblasts differentiated for 4 days in low serum medium supplemented with RvD2, prednisone, or vehicle
		Fusion index (%)			Myosin heavy chain content/b-actin
	#Mouse	Ctrl	Pred	RvD2	Ctrl	Pred	RvD2
	307	27.8402	35.0989	58.0951	0.652121	1.10257	3.36422
	308	27.0153	24.3954	42.8571	0.804315	0.135902	3.02267
	309	21.6913	22.3556	40.0857	0.721898	0.960499	1.54452

## Sheet: Figure 3
	Gpr18 content (Arb. Unit) in proliferating vs differentiating mdx myoblasts (relative to b-actin content)
	#Mouse	Proliferating myoblasts	Diffrentiating myoblasts
	401	0.137944	0.311074
	402	0.0844719	0.278946
	403	0.189116	0.232202
	404	0.104832	0.194857
	405	0.151348	0.285888
	Diameter of myotubes derrived from dystrophin-deficient myoblasts treated with siRNA-scrambled (Ctrl) or siRNA-Gpr18 (siRNA) and cultured in differentiating media containing Resolvin-D2 (RvD2, 200 nM) or not for 4 days (um)
	#Mouse	Ctrl	siRNA	RvD2	siRNA+RvD2
	401	14.0998	12.3858	18.8648	12.0688
	402	12.1663	12.2667	18.0113	14.429
	403	11.3567	12.949	16.9669	12.6448
	Fusion index of myotubes derrived from dystrophin-deficient myoblasts treated with siRNA-scrambled (Ctrl) or siRNA-Gpr18 (siRNA) and cultured in differentiating media containing Resolvin-D2 (RvD2, 200 nM) or not for 4 days (%)
	#Mouse	Ctrl	siRNA	RvD2	siRNA+RvD2
	401	9.03955	11.3245	43.9008	11.6592
	402	16.4917	8.90995	28.1562	10.6719
	403	19.205	15.3153	39.7919	26.6789
	Time-course of p-Akt level (phosphorylation on Ser473) / total Akt-1 ratio in primary myoblasts isolated from mdx mice treated with RvD2 (Western Blot; Arb.Unit)
	#Mouse	0 min	5 min	15 min	30 min	60 min	120 min
	401	1	0.460748	1.35112	3.64089	3.75885	4.5924
	402	1	0.617067	1.02508	2.96364	3.42715	1.12915
	403	1	1.22496	1.44848	1.55083	2.89417	2.5151
	Time-course of p-Akt level (phosphorylation on Ser473) / total Akt-1 ratio in primary myoblasts isolated from Gpr18-knockout mice treated with RvD2 (Western Blot; Arb. Unit)
	#sample	0 min	5 min	15 min	30 min	60 min	120 min
	Gpr18-1	1	0.726725	0.720323	1.00829	1.17946	1.2006
	Gpr18-2	1	0.519761	0.930434	0.887985	1.33506	0.658721
	Gpr18-3	1	1.16955	1.04804	1.25462	1.11238	0.895628

## Sheet: Figure 4
Quantification by mas spec of the lipid mediators in wildtype (WT) vs mdx mice (pg/mg)
#Mouse	Strain	Prostaglandins	Resolvin-D	Prostaglandins/Resolvin-D
301	WT	2.70555	0.12241	10.9173
302	WT	1.95297	0.11201
303	WT	1.34545	0.31553
304	mdx	6.69106	0.15472	25.176
305	mdx	8.0804	0.22508
306	mdx	3.49703	0.34583
Density of inflammatory cells in TA muscles of mdx mice following 7 days of ip traitment with prednisone, RvD2 or vehicule
#Mouse	Treatment	F4/80+/mm2	%F4/80+CD206+	Ly6G+/mm2	CD3+/mm2
124	Ctrl	184	29.8544	32	33
64	Ctrl	210	25.5172	43	35
28	Ctrl	211	27.6557	25	24
111	Ctrl	202	24.2647	45	27
67	Pred	143	48.5795	19	21
121	Pred	155	36.1607	15	17
23	Pred	141	29.1667	11	15
24	Pred	132	36.6577	32	22
66	RvD2	134	40.0278	17	17
123	RvD2	114	46.2021	21	24
109	RvD2	89	60.9805	35	25
171	RvD2	143	29.1367	15	25
Density of inflammatory cells in TA muscles of mdx mice following 21 days of ip traitment with prednisone, RvD2 or vehicule
#Mouse	Treatment	F4/80+/mm2	%F4/80+CD206+	Ly6G+/mm2	CD3+/mm2
139	Ctrl	254.594	69.9153	67	22
138	Ctrl	249.2	84.8485	70	30
98	Ctrl	405.826	75.162	60	18
92	Ctrl	249.886	73.7245	107	20
99	Pred	127.433	92.4322	61	16
93	Pred	158.273	86.2342	15	19
89	Pred	142	80.23	41	11
120	Pred	142	83.4535	38	15
95	RvD2	133.472	86.9565	21	15
96	RvD2	122.712	90	26	20
87	RvD2	259.448	84.4595	45	14
88	RvD2	143.456	87.0048	40	16

## Sheet: Figure 5
	Muscle histology (Pax7, Myog and MHC-emb and nuclei in TA; collagen in diaphragm) of mdx mice following 7 days of ip treatment
	#Mouse	Treatment	Pax7+/mm2 (7days)	Myog+/mm2 (7 days)	Nuclei per fiber	% MHC-emb	% collagen area
	124	Ctrl	31	11	3.26128	3.32876	9.22064
	64	Ctrl	32	28	4.03959	5.05576	8.121
	28	Ctrl		17	2.62987	2.14106	5.40827
	111	Ctrl	32	12	3.2285		5.9405
	67	Pred	42	25	2.14859	0.65312	7.57433
	121	Pred	33	12	4.10997	1.96806	3.52611
	23	Pred	41	26	3.6482	2.04969	5.28763
	24	Pred	27	30	3.79403		5.15257
	66	RvD2	12	55	3.87736	9.61098	3.2685
	123	RvD2	16	32	3.79448	5.82822	3.79054
	109	RvD2	40	27	3.19274	7.64331	4.63262
	171	RvD2	30	52	4.04984		4.44579
	Muscle histology (Pax7, Myog and MHC-emb and nuclei in TA; collagen in diaphragm) of mdx mice following 21 days of ip treatment
	#Mouse	Treatment	Pax7+/mm2 (21 days)	Myog+/mm2 (21 days)	Nuclei per fiber	% MHC-emb	% collagen area
	139	Ctrl	40.5144	10.1286	3.2	0.330418	9.34067
	138	Ctrl	35.4731	20.6239	3.6	2.32215	7.54822
	98	Ctrl	37.8347	15.8564	2.5	2.07101	7.4842
	92	Ctrl		19.0729	3.2		8.19453
	99	Pred	51.7446	13.5406	2.5	0.649734	5.3106
	93	Pred	26.2342	4.67474	2.9	2.39062	1.6688
	89	Pred	30.3902	15.6538	3.1	1.08015	4.67554
	120	Pred	14		3.5
	95	RvD2	60.4795	46.4553	3.9	3.90209	3.409
	96	RvD2	30.2391	40.6703	3.6	2.95957	3.86525
	87	RvD2	31	59	4.5	2.71824	1.6688
	88	RvD2	46	60	3.7		5.40754
	Relative frequency distribution of minimal fiber diameter in TA muscles of mdx mice treated for 7 days
		Ctrl			Pred			RvD2
	Class	Mouse #124	Mouse #64	Mouse #28	Mouse #67	Mouse #121	Mouse #23	Mouse #66	Mouse #123	Mouse #109
	5--15	5.97	1.9	18.56	9.04	11.65	15.07	3.9	0.33	0
	15-35	88.36	84.83	77	76.22	57.67	74.41	44.44	14.56	20.76
	35-55	5.68	13.27	4	10.5	26.7	23.14	45.03	39	56.8
	55-75	0	0	0	4.24	3.98	0.38	6.63	27.22	20.64
	75 +	0	0	0	0	0	0	0	15.56	1.79
	Relative frequency distribution of minimal fiber diameter in TA muscles of mdx mice treated for 21 days
		Ctrl			Pred			RvD2
	Class	Mouse #139	Mouse #138	Mouse #98	Mouse #99	Mouse #93	Mouse #89	Mouse #95	Mouse #96	Mouse #87
	5-20	0	0	0	0	0	0	0	0	0
	20-35	24.6377	34.9515	25.7321	31.2925	6.31579	19.0333	3.57143	0.357143	0
	35-50	66.6667	45.6311	62.7651	44.2177	33.6842	40.1022	15.625	11.4286	2.87432
	50-65	8.69565	17.4757	20.4384	20.068	35.7895	25.9432	39.7321	36.4286	12.7701
	65-80	0	1.94175	2.1024	3.7415	17.8947	9.7763	24.1071	41.0714	40.6421
	80-95	0	0	0	0.680272	3.15789	2.12834	14.2857	9.28571	30.9301
	95-110	0	0	0	0	3.15789	2.30123	2.23214	1.42857	10.6583
	110 +	0	0	0	0	0	0	0.446429	0	3.01343

## Sheet: Figure 6
	Peak tetanic force of EDL muscle from mdx mice following 7 days of ip treatment (mN)															Peak tetanic force of EDL muscle from mdx mice following 21 days of ip treatment (mN)
		Ctrl				Pred				RvD2							Ctrl				Pred				RvD2
	Frequency (Hz)	Mouse #124	Mouse #64	Mouse #28	Mouse #111	Mouse #67	Mouse #121	Mouse #23	Mouse #24	Mouse #66	Mouse #123	Mouse #109	Mouse #171			Frequency (Hz)	Mouse #139	Mouse #138	Mouse #98	Mouse #92	Mouse #99	Mouse #93	Mouse #89	Mouse #120	Mouse #95	Mouse #96	Mouse #87	Mouse #88
	10	11.9264	12.6379	16.2689	18.3785	13.0664	20.5489	20.5489	20.9408	16.9696	54.0245	26.1399	18.2054			10	39.3676	16.4168	30.2445	19.3583	34.929	37.3767	52.77	37.6115	35.2895	58.4022	19.1219	10.7291
	25	12.5549	12.9231	21.917	23.7664	13.3352	22.3899	22.3899	27.7555	23.6285	57.1373	39.4505	22.6499			25	43.3856	17.4795	35.247	23.1328	37.8036	39.9978	58.9937	47.9934	36.8522	59.0919	24.9892	25.7436
	50	15.2001	16.7739	42.8454	48.4973	18.255	50.3215	50.3215	43.1805	59.3986	101.248	90.0387	51.5303			50	87.7627	23.2227	74.9354	36.3041	73.6231	52.7451	98.6845	48.0178	50.3059	106.592	54.7144	31.4656
	80	40.5486	42.2985	105.719	97.0209	45.5989	117.709	117.709	95.3776	177.53	222.044	195.321	106.078			80	139.698	64.8183	135.675	103.359	126.137	144.058	140.912	207.436	144.256	212.06	158.605	70.2237
	100	47.4671	80.6604	146.258	135.581	68.3372	144.756	144.756	125.96	240.393	241.262	227.502	168.019			100	154.144	87.0196	157.102	140.865	140.344	176.341	157.478	237.361	179.559	242.448	216.369	174.769
	150	81.2926	113.564	181.601	172.382	99.8858	183.538	183.538	162.211	295.008	261.495	255.607	226.467			150	159.816	101.249	173.494	182.393	141.268	198.805	156.663	176.113	208.054	253.331	291.362	195.671
	Specific muscle force of EDL muscles of mdx mice following 7 days of ip treatment (N/cm2)															Specific muscle force of EDL muscles of mdx mice following 21 days of ip treatment (N/cm2)
		Ctrl				Pred				RvD2							Ctrl				Pred				RvD2
	Frequency (Hz)	Mouse #124	Mouse #64	Mouse #28	Mouse #111	Mouse #67	Mouse #121	Mouse #23	Mouse #24	Mouse #66	Mouse #123	Mouse #109	Mouse #171			Frequency (Hz)	Mouse #139	Mouse #138	Mouse #98	Mouse #92	Mouse #99	Mouse #93	Mouse #89	Mouse #120	Mouse #95	Mouse #96	Mouse #87	Mouse #88
	10	0.398069	0.468685	0.770485	0.781	0.631622	1.0215	1.0215	0.979	0.638	2.30896	1.16701	0.798			10	1.533	0.715	1.06	0.856	1.457	1.408	1.849	1.437	1.282	1.949	0.894	0.47
	25	0.419045	0.479263	1.03798	1.01	0.644613	1.11302	1.11302	1.297	0.888	2.44199	1.76125	0.992			25	1.689	0.761	1.235	1.023	1.577	1.507	2.067	1.834	1.338	1.972	1.168	1.128
	50	0.507336	0.622073	2.02914	2.06	0.882436	2.50151	2.50151	2.018	2.233	4.32725	4.01974	2.257			50	3.417	1.011	2.626	1.605	3.072	1.988	3.458	1.835	1.827	3.558	2.557	1.378
	80	1.3534	1.56867	5.00678	4.121	2.20422	5.85138	5.85138	4.457	6.675	9.48995	8.72004	4.647			80	5.44	2.822	4.755	4.569	5.263	5.429	4.938	7.925	5.239	7.078	7.411	3.076
	100	1.58431	2.99135	6.92671	5.759	3.30337	7.1959	7.1959	5.886	9.038	10.3113	10.1567	7.36			100	6.002	3.788	5.506	6.227	5.855	6.645	5.519	9.068	6.521	8.092	10.11	7.656
	150	2.71331	4.21159	8.60053	7.323	4.82841	9.12378	9.12378	7.58	11.091	11.176	11.4115	9.921			150	6.223	4.408	6.08	8.062	5.894	7.492	5.49	6.728	7.556	8.455	13.615	8.572
	Hang test performance (time mice can hold on an inverted grid) of mdx mice following 7 or 21 days of ip treatment
	#Mouse	Treatment	Relative force (7 days)			#Mouse	Treatment	Relative force (21 days)
	124	Ctrl	1			139	Ctrl	1
	64	Ctrl	1			138	Ctrl	1
	28	Ctrl	1			98	Ctrl	1
	111	Ctrl	1			92	Ctrl	1
	67	Pred	0.780952			99	Pred	0.671786
	121	Pred	1.15673			93	Pred	1.16871
	23	Pred	0.437057			89	Pred	1.12092
	24	Pred	1.28601			120	Pred	1.05226
	66	RvD2	3.9958			95	RvD2	1.58692
	123	RvD2	3.22061			96	RvD2	3.63969
	109	RvD2	2.38488			87	RvD2	1.82523
	171	RvD2	2.85733			88	RvD2	2.4999
	Peak tetanic force of EDL muscle from mdx mice following weekly ip treatment with prednisone, RvD2 or vehicle (mN)
		Ctrl			Pred			RvD2
	Frequency (Hz)	Mouse #286	Mouse #290	Mouse #282	Mouse #287	Mouse #293	Mouse #280	Mouse #291	Mouse #289	Mouse #285
	10	21.0445	18.9963	18.7801	45.3954	25.2529	12.2688	56.5608	24.4918	17.6968
	25	21.4179	24.7503	23.5318	98.7004	29.9928	18.8095	100.509	29.1582	23.6352
	50	62.4532	59.1581	60.1286	191.964	53.6507	60.1232	219.843	43.5913	72.4561
	80	130	119.74	100.987	244.301	134.865	147.173	284.754	149.464	173.748
	100	162.803	130.363	128.873	260.552	174.897	111.805	303.317	224.709	234.786
	150	188.241	158.215	167.215	267.285	215.256	182.542	313.66	275.486	288.219
	Specific muscle force of EDL muscle from mdx mice following weekly ip treatment with prednisone, RvD2 or vehicle (N/cm2)
		Ctrl			Pred			RvD2
	Frequency (Hz)	Mouse #286	Mouse #290	Mouse #282	Mouse #287	Mouse #293	Mouse #280	Mouse #291	Mouse #289	Mouse #285
	10	0.964085	0.739715	0.831	1.85608	1.09939	0.606	2.64297	1.19214	0.747
	25	0.981193	0.963776	1.041	4.03556	1.30575	0.928	4.6966	1.41928	0.998
	50	2.86109	2.30362	2.66	7.84884	2.33571	2.968	10.2728	2.12181	3.058
	80	5.95551	4.66268	4.468	9.98875	5.87139	7.265	13.306	7.27514	7.333
	100	7.45831	5.07634	5.701	10.6532	7.6142	5.519	14.1734	10.9377	9.909
	150	8.62365	6.16089	7.398	10.9285	9.37124	9.01	14.6567	13.4093	12.165
	Peak tetanic force of EDL muscle from mdx mice following weekly ip treatment with O-1918 (Gpr18 antagonist) prior to the injection of either RvD2 or vehicle (mN)
		Ctrl			O-1918			RvD2+O-1918			RvD2
	Frequency (Hz)	Mouse #13	Mouse #14	Mouse #15	Mouse #16	Mouse #17	Mouse #18	Mouse #19	Mouse #20	Mouse #21	Mouse #22	Mouse #23-1	Mouse #24-1
	10	18.3188	30.8954	40.7194	26.7672	25.9596	41.008	21.0251	24.4644	21.3148	41.0438	41.7544	28.8489
	25	19.9941	40.0216	45.9091	33.6041	29.8111	51.4818	21.1415	28.3732	29.5326	47.1245	54.149	35.3697
	50	40.8413	74.3	82.4204	59.9623	48.291	80.17	43.3045	34.7937	61.9991	88.0294	120.756	62.9554
	80	68.91	126.546	149.833	107.884	93.6701	137.878	86.3141	63.6218	115.67	163.874	208.198	135.624
	100	112.864	146.609	177.144	131.672	136.305	165.429	111.956	172.583	134.113	188.442	234.873	180.859
	150	153.088	168.771	200.04	185.422	192.117	214.935	167.298	207.772	162.389	244.915	286.648	251.832
	Specific muscle force of EDL muscle from mdx mice following weekly ip treatment with O-1918 (Gpr18 antagonist) prior to the injection of either RvD2 or vehicle (N/cm2)
		Ctrl			O-1918			RvD2+O-1918			RvD2
	Frequency (Hz)	Mouse #13	Mouse #14	Mouse #15	Mouse #16	Mouse #17	Mouse #18	Mouse #19	Mouse #20	Mouse #21	Mouse #22	Mouse #23-1	Mouse #24-1
	10	0.773494	1.24455	1.8179	1.10363	1.03975	1.43717	0.944674	1.04559	1.00946	1.80933	1.70154	1.25595
	25	0.844231	1.61218	2.0496	1.38552	1.19401	1.80423	0.949904	1.21264	1.39865	2.07739	2.20663	1.53983
	50	1.72449	2.99301	3.67963	2.47228	1.93418	2.80964	1.9457	1.48705	2.93624	3.8806	4.92096	2.74079
	80	2.90966	5.0976	6.68924	4.44813	3.75173	4.83206	3.87816	2.71913	5.47807	7.22404	8.48429	5.904
	100	4.76557	5.90583	7.90852	5.4289	5.45937	5.79764	5.03027	7.37602	6.35154	8.30709	9.57135	7.874
	150	6.46399	6.79857	8.931	7.64506	7.69477	7.5326	7.51685	8.87997	7.69066	10.7966	11.6813	10.964

## Sheet: Figure 7
	Muscle histology (Pax7, Myog and nuclei in TA; collagen in diaphragm) of mdx mice treated for 2 months
	#Mouse	Treatment	Pax7+/mm2	Myog+/mm2	Nuclei per fiber	% collagen area
	1	Ctrl	29	19	2.4	8.7
	2	Ctrl	28	22	3.2	11
	3	Ctrl	35	23	2.3	8.4
	4	Ctrl	15	17	2.6	9.6
	5	Pred	26	23	2.4	6.1
	6	Pred	28	13	2.3	3.5
	7	Pred	21	15	2.1	6.2
	8	Pred	19	14	2.9	6.6
	9	RvD2	34	45	3.2	7.2
	10	RvD2	39	58	3.6	5.2
	11	RvD2	32	57	4.2	2.6
	12	RvD2	28	80	3.5	7.3
	Grip strength measured in treated mdx mice after 7 weeks of treatment (g/g body weight)
	#Mouse	Treatment	Grip strength
	1	Ctrl	2.1
	2	Ctrl	2.3
	3	Ctrl	2.5
	4	Ctrl	1.8
	5	Pred	2.3
	6	Pred	2.6
	7	Pred	2.5
	8	Pred	1.9
	9	RvD2	2.5
	10	RvD2	3.1
	11	RvD2	3.5
	12	RvD2	2.7
	Specific muscle force (N/cm2) of EDL muscles of mdx mice treated for 2 months
		Ctrl			Pred			RvD2
	Frequenxy (Hz)	Mouse #1	Mouse #2	Mouse #3	Mouse #5	Mouse #6	Mouse #7	Mouse #10	Mouse #11	Mouse #12
	10	0.900226	1.64462	1.00832	1.23	1.17	1.34	1.47781	1.3163	0.885632
	25	1.36462	1.97601	1.34856	1.57	1.47	1.5	1.52867	1.72027	1.3414
	50	2.08742	3.42276	2.83196	3.27	2.58	2.5	3.96141	3.698	2.75253
	80	6.97156	6.36327	5.12273	6.85	4.04	3.9	9.77534	7.93484	6.17218
	100	8.70391	7.2278	6.80676	8.19	4.72	4.62	12.1495	9.33446	7.67065
	150	9.91846	8.68699	9.28238	9.65	5.88	5.61	13.4803	12.9213	10.4618

## Sheet: Figure 8
	Total number of F4/80+ macrophages and proportion of anti-inflammatory macrophages (F4/80+ CD206+) (D) in TA muscles of mdx-utrn dKO mice
	#Mouse	Treatment	F4/80+/mm2	%F4/80+CD206+
	dKO1	Ctrl	580	53
	dKO2	Ctrl	795	47
	dKO3	Ctrl	506	42
	dKO4	Pred	299	73
	dKO5	Pred	303	75
	dKO6	Pred	393	66
	dKO7	RvD2	253	89
	dKO8	RvD2	402	65
	dKO9	RvD2	378	64
	Total number of Pax7+ mucle stem cells and Myog+ differentiated myoblasts in TA muscles of mdx-utrn dKO mice
	#Mouse	Treatment	Pax7+/mm2	Myog+/mm2
	dKO1	Ctrl	85.9746	80.4869
	dKO2	Ctrl	57.4015	73.0564
	dKO3	Ctrl	44.0761	40.0692
	dKO10	Ctrl	78.5357	105.182
	dKO4	Pred	57.2041	44.287
	dKO5	Pred	57.1757	31.2848
	dKO6	Pred	64.6924	48.8586
	dKO7	RvD2	71.0561	147.722
	dKO8	RvD2	60.7717	137.905
	dKO9	RvD2	65.4464	118.037
	dKO11	RvD2	100.173	188.325
	Hang test performance (time mice can hold on an inverted grid) of mdx-utrn dKO mice treated for 3 weeks
	#Mouse	Treatment	Relative force
	dKO1	Ctrl	1
	dKO2	Ctrl	1
	dKO3	Ctrl	1
	dKO4	Pred	0.465479
	dKO5	Pred	0.108887
	dKO6	Pred	0.548723
	dKO7	RvD2	1.36555
	dKO8	RvD2	1.65478
	dKO9	RvD2	1.27186
	Specific force (N/cm2) of EDL muscles of mdx-utrn dKO mice treated for 3 weeks
		Ctrl			Pred			RvD2
	Frequenxy (Hz)	Mouse #dKO1	Mouse #dKO2	Mouse #dKO3	dKO	Mouse #dKO5	Mouse #dKO6	Mouse #dKO7	Mouse #dKO8	Mouse #dKO9
	10	1.78505	1.36529	2.18302	0.680272	0.476695	1.07565	1.63218	1.64425	1.21398
	25	2.30048	1.68827	1.52857	0.858696	0.522928	1.01406	2.1938	2.15692	1.2306
	50	4.86206	3.76723	3.53559	2.74109	1.47464	3.16281	5.98932	6.3208	2.90764
	80	6.97775	6.33594	3.83098	5.11413	4.47485	6.53153	10.4954	11.2426	5.54524
	100	7.62408	7.09345	5.73095	6.05407	7.04244	7.43366	11.6834	10.93	7.1353
	150	8.1011	8.10118	4.31473	7.01379	6.57809	8.25163	12.3018	13.668	9.8186

## Sheet: Suppl Fig. S1
	Relative gene expression on M1-polarized macrophages treated with or without prednisone for 48 h (pred; 10 uM)
		M2 macrophage markers								M1 macrophage markers
	#Mouse	Anxa1		Cd163		Pparg		Chil3		Ptgs2		Gpr18		Ptges		Cd80
		Ctrl	Pred	Ctrl	Pred	Ctrl	Pred	Ctrl	Pred	Ctrl	Pred	Ctrl	Pred	Ctrl	Pred	Ctrl	Pred
	500	1	1.6281	1	5.95183	1	2.49858	1	2.78299	1	0.058901	1.03487	0.570821	0.939339	0.257465	1.01882	0.331022
	501	1.4914	2.39219	1.19426	12.4235	0.5	2.53932	0.751126	3.42556	0.824226	0.041553	1.13413	0.557784	0.775606	0.158014	0.981529	0.436786
	502	0.80107	2.47084	1	4.99332	1.04931	2.22599	0.599834	3.56335	0.830886	0.11645	0.86682	0.675695	1.37258	0.541313	1.44894	0.456916

## Sheet: Suppl Fig. S2
	Percentage of anti-inflammatory macrophages (F4/80+CD206+ / total F4/80+) following 48 h treatment with or without Resolvin-D2 (RvD2, 200 nM) (relative to Ctrl)
	#Mouse	Ctrl	RvD2
	601	1	1.542
	602	1	1.28574
	603	1	1.17817
	Genes expression of macrophages following 48 h treatment with or without Resolvin-D2 (RvD2, 200 nM)
		TNFa		Cxcl1		Tgfb1		Il4
	#Mouse	Ctrl	RvD2	Ctrl	RvD2	Ctrl	RvD2	Ctrl	RvD2
	601	0.93752	0.616838	0.654657	0.429833	0.840941	0.700702	0.48894	3.37586
	602	0.994239	0.467583	1.05543	0.480643	1.09039	0.311838	0.900985	1.97826
	603	1.07282	0.637269	1.44729	0.358249	1.09057	0.309028	2.27001	3.68946
	Diameter (um) and fusion index (%) of myotubes derived from mdx myoblasts differentiated with macrophage medium pretreated or not with Resolvin-D2 (RvD2, 200 nM)
		Diameter (um)		Fusion index (%)
	#Mouse	Ctrl	RvD2	Ctrl	RvD2
	601	9.42858	16.6381	34	57
	602	9.91371	15.5012	62	74.21
	603	11.7007	12.5513	22.5	52.24
	604	13.4593	13.7312	40	78

[truncated: 9 more sheets: Suppl Fig. S3, Suppl Fig. S4, Suppl Fig. S5, Suppl Fig. S6, Suppl Fig. S7, Suppl Fig. S8, Suppl Fig. S9, Suppl Fig. S10, Suppl Fig. 11]
